# Supplementary material for: Functional Analysis of Brain Imaging Suggests Changes in the Availability of mGluR5 and Altered Connectivity in the Cerebral Cortex of Long-Term Abstaining Males with Alcohol Dependence: A Preliminary Study
Source: Life (Basel). 2021 May 30;11(6):506. doi: 10.3390/life11060506 (PMC8228527; doi:10.3390/life11060506)
Supplement: Supplementary file 1 [file life-11-00506-s001.zip]

Archive with 1 entries (1 files):
- life-1185103-supplementary.pdf
